# Supplementary material for: The application of artificial intelligence in the acute and sub-acute phases of spinal cord injury- a systematic review
Source: Spinal Cord. 2025 Dec 4;64(1):3–13. doi: 10.1038/s41393-025-01155-0 (PMC12799488; doi:10.1038/s41393-025-01155-0)
Supplement: Supplementary file 1 — Supplementary Material S1 [file 41393_2025_1155_MOESM1_ESM.xlsx]

## Sheet: Supplementary Table
	Author, Year	Outcome Assessed	Specific ML Model Used	Accuracy	Area Under ROC	F1 Score	MAE	Precision	R2 (SD)	RMSE
	Maki et al, 2024	Achievement of Functional Ambulation at discharge from Rehab	CatBoost Classifier	0.7615	0.8407	0.7901	-	0.7763	-	-
			GB Classifier	0.7574	0.8358	0.7864	-	0.7731	-	-
			Random Forest Classifier	0.7592	0.8319	0.7894	-	0.7704	-	-
			ExtRa Trees Classifier	0.7524	0.8276	0.782	-	0.7677	-	-
			Logistic Regression	0.7524	0.8273	0.7808	-	0.7731	-	-
			AdaBoost Classifier	0.7496	0.8251	0.7815	-	0.7623	-	-
			LDA	0.7478	0.8246	0.7783	-	0.7658	-	-
			Light GBM	0.7478	0.8196	0.7764	-	0.7679	-	-
			XGBoost	0.7423	0.8126	0.7706	-	0.7651	-	-
			QDA	0.7378	0.8027	0.7749	-	0.7431	-	-
			Naïve Bayes	0.735	0.7963	0.768	-	0.7502	-	-
			K Neighbor Classifier	0.7304	0.7824	0.7631	-	0.7476	-	-
			Decision Tree Classifier	0.6842	0.6789	0.7185	-	0.7133	-	-
		Total Functional Independence Measure Score at discharge from Rehab	CatBoost Regressor	-	-	-	9.6077	-	0.763	13.8682
			Light GBM	-	-	-	9.4766	-	0.7628	13.87
			Random Forest Regressor	-	-	-	9.789	-	0.7566	14.063
			GB Regressor	-	-	-	10.02	-	0.7558	14.0988
			ExtRa Trees Regressor	-	-	-	10.0354	-	0.7495	14.2877
			XGBoost	-	-	-	10.2312	-	0.7302	14.7828
			K Neighbors Regressor	-	-	-	10.9222	-	0.698	15.6786
			Linear Regression	-	-	-	12.8517	-	0.661	16.6195
			Ridge Regressor	-	-	-	12.8517	-	0.661	16.6194
			Least Angle Regression	-	-	-	12.8517	-	0.661	16.6195
			Bayesian Ridge	-	-	-	12.8735	-	0.6608	16.6251
			Elastic Net	-	-	-	12.9474	-	0.6597	16.6562
			LASSO Regression	-	-	-	12.9437	-	0.6596	16.6585
			Huber Regression	-	-	-	12.6746	-	0.6404	17.0803
			AdaBoost Regressor	-	-	-	15.0951	-	0.6227	17.5351
			Orthogonal Matching Pursuit	-	-	-	14.9305	-	0.5567	19.0257
			Decision Tree Regressor	-	-	-	12.9298	-	0.5035	20.1122
	Author, Year	Outcome Assessed	Specific ML Model Used	MAE	MAPE	MSE	R2	RMSLE	RMSE	TT
	Kitagawa et al, 2025	AIS at Discharge	GB Regressor (best performing)	0.3182	0.1348	0.246	0.8692	0.1389	0.4929	0.221
			Light GBM	0.3063	0.1313	0.2513	0.8663	0.1414	0.4979	0.224
			Random Forest Regressor	0.2976	0.1256	0.2579	0.8628	0.1442	0.5049	0.244
			ExtRa Trees Regressor	0.3057	0.1285	0.2596	0.8619	0.1432	0.5059	0.234
			Linear Regression	0.4077	0.1771	0.3077	0.8366	0.1536	0.5521	0.639
			Ridge Regression	0.4077	0.1772	0.3077	0.8366	0.1536	0.5521	0.255
			Bayesian Ridge	0.4078	0.1775	0.3077	0.8366	0.1537	0.5521	0.218
			Least Angle Regression	0.4053	0.1664	0.3126	0.834	0.1526	0.5565	0.234
			Huber Regressor	0.3844	0.1473	0.371	0.8032	0.1659	0.6063	0.222
			AdaBoost Regressor	0.5004	0.3099	0.3953	0.7906	0.2088	0.6261	0.228
			Decision Tree Regressor	0.338	0.1444	0.4954	0.7373	0.197	0.7017	0.219
			K Neighbors Regressor	0.5723	0.2976	0.697	0.631	0.2543	0.8332	0.22
			Elastic net	0.6968	0.3931	0.7555	0.6002	0.2712	0.8683	0.252
			LASSO Regression	0.7461	0.4298	0.857	0.5467	0.29	0.9251	0.264
			LASSO least Angle Regression	0.7461	0.4298	0.857	0.5467	0.29	0.9251	0.238
			Passive Aggressive Regressor	0.61	0.3069	1.4244	0.2346	0.2317	1.0939	0.221
			Orthogonal Matching Pursuit	1.2591	0.7603	1.882	0.0052	0.4192	1.3717	0.226
			Dummy Regressor	1.2667	0.7633	1.8956	0.0018	0.4209	1.3766	0.222
	Author, Year	Outcome Assessed	Specific ML Model Used	Accuracy	Area Under ROC	Kappa Coefficient	Negative Predictive Value	Positive Predictive Value	Sensitivity/Recall	Specificity
	Torres-Espin et al, 2021	AIS Improvement	Logistic Regression (AutoML)	0.73	0.743	0.45	0.788	0.658	0.71	0.74
		AIS A at Discharge	Logistic Regression (AutoML)	0.82	0.88	0.629	0.89	0.72	0.812	0.836
		AIS D at Discharge	Logistic Regression (AutoML)	0.806	0.87	0.573	0.896	0.657	0.793	0.812
	Author, Year	Outcome Assessed	Specific ML Model Used	Accuracy (Balanced)	Area Under PRC (Weighted)	Area Under ROC	Brier Score	Precision (Weighted)	Sensitivity/Recall (Weighted)
	Karabacak et al, 2023	Mortality	XGBoost	0.713	0.141	0.821	0.028	0.958	0.789
			Light GBM	0.715	0.142	0.822	0.028	0.958	0.788
			CatBoost	0.573	0.055	0.78	0.029	0.949	0.949
			Random Forest	0.564	0.145	0.839	0.028	0.951	0.961
		Non-Home Discharges	XGBoost	0.734	0.757	0.807	0.18	0.735	0.733
			Light GBM	0.735	0.759	0.806	0.179	0.737	0.735
			CatBoost	0.737	0.641	0.815	0.177	0.739	0.737
			Random Forest	0.732	0.745	0.811	0.18	0.733	0.73
		Prolonged LOS	XGBoost	0.586	0.407	0.736	0.126	0.796	0.83
			Light GBM	0.624	0.308	0.679	0.175	0.775	0.698
			CatBoost	0.64	0.259	0.718	0.129	0.788	0.772
			Random Forest	0.596	0.372	0.742	0.128	0.786	0.816
		Prolonged ICU-LOS	XGBoost	0.615	0.327	0.674	0.129	0.784	0.776
			Light GBM	0.617	0.327	0.666	0.132	0.779	0.699
			CatBoost	0.599	0.219	0.682	0.13	0.775	0.765
			Random Forest	0.616	0.325	0.675	0.13	0.779	0.727
		Major Complications	XGBoost	0.51	0.121	0.704	0.05	0.909	0.943
			Light GBM	0.586	0.098	0.637	0.103	0.911	0.726
			CatBoost	0.531	0.06	0.645	0.051	0.904	0.896
			Random Forest	0.514	0.102	0.691	0.05	0.904	0.936
	Author, Year	Outcome Assessed	Specific ML Model Used	Dice Score (SD)	F1 Score	Positive Predictive Value (SD)	Relative Volume Error (SD)	Sensitivity/Recall (SD)	Surface Distance (SD)
	Naga Karthik et al, 2025	Spinal Cord Segmentation	SCIseg (3D)	0.92 (0.007)	-	-	0.35 (13.45)	-	0.09 (0.52)
		Lesion Segmentation	SCIseg (3D)	0.61 (0.27)	0.68	67 (41)	-	84 (32)	2.17 (7.54)
	Author, Year	Outcome Assessed	Specific ML Model Used	Accuracy	Area Under ROC	F1 Score	Sensitivity/Recall	Specificity
	Aly et al, 2025	Re-hospitalization during the first year after SCI	SVM	0.634	626	0.625	0.614	0.637
			Decision Tree	0.63	0.656	0.664	0.67	0.642
			Naïve Bayes	0.592	0.663	0.707	0.799	0.526
			Logistic Regression	0.698	0.693	0.676	0.632	0.752
			XGBoost	0.727	0.744	0.732	0.694	0.801
			AdaBoost	0.742	0.748	0.736	0.694	0.787
			Random Forest (best performance) - Full Model	0.72	0.766	0.758	0.725	0.807
			Random Forest (best performance) - Reduced Model	0.755	0.762	0.757	0.734	0.79
		Prolonged length of stay and re-hospitalization during the first year after SCI	Decision Tree	0.618	0.551	-	0.303	0.784
			SVM	0.773	0.584	-	0.434	0.641
			Naïve Bayes	0.301	0.551	-	0.145	0.919
			Logistic Regression	0.743	0.621	-	0.539	0.683
			Random Forest	0.773	0.595	-	0.211	0.938
			XGBoost	0.701	0.58	-	0.342	0.884
			AdaBoost (best performance) - Full Model	0.696	0.618	-	0.553	0.683
			AdaBoost (best performance) - Reduced Model	0.669	0.647	-	0.592	0.703
	Author, Year	Outcome Assessed	Specific ML Model Used	Accuracy	Area Under ROC	F1 Score	Sensitivity/Recall	Specificity
	DeVries et al, 2020	Walking Ability at one year of SCI	Unsupervised MLA (CA using K-NN)	0.87	0.89	0.89	0.83	0.95
		Walking Ability after one year of SCI	Unsupervised MLA (CA using K-NN)	-	0.86	0.85	-	-
	Author, Year	Outcome Assessed	Specific ML Model Used	Area Under ROC	Negative Predictive Value	Positive Predictive Value	Sensitivity/Recall	Specificity
	Fan et al, 2022	Length of Stay in ICU (best performing ML only)	Logistic Regression_Recurrsive Feature Elimination	0.796	0.952	0.465	0.909	0.635
			Bagging_Embedding Logistic Regressor	0.802	0.935	0.479	0.864	0.677
			AdaBoost_recursive Feature Elimination	0.799	0.952	0.458	0.909	0.628
			Stacking Classifier	0.802	0.935	0.479	0.864	0.677
		Length of Stay in Hospital (best performing ML only)	Bagging_Embedding Logistic Regressor	0.801	0.904	0.465	0.798	0.675
			Linear Discriminant Analysis_Embedding Logistic Regressor	0.799	0.904	0.462	0.798	0.672
			AdaBoost_Embedding Logistic Regressor	0.797	0.909	0.469	0.81	0.675
			Stacking Classifier	0.799	0.89	0.481	0.714	0.75
	Author, Year	Outcome Assessed	Specific ML Model Used	Area Under ROC	Negative Predictive Value	Positive Predictive Value	Sensitivity/Recall	Specificity
	Kato et al, 2023	Discharge Destination (Home/not home)	Decision Tree (D-CART)	0.832	0.68	0.911	0.837	0.81
			Decision Tree (A- CART)	0.868	0.708	0.913	0.857	0.81
	Author, Year		Outcome Assessed	Specific ML Model Used	Accuracy	Area Under ROC	F1 Score	Sensitivity/Recall	Precision
	Shimzu et al, 2023		Neurological outcomes 6 months post injury, 5 class based on AIS	Catboost	0.8	-	0.63	0.572	0.834
				XGBoost	0.778	-	0.576	0.564	0.632
				Light GBM	0.763	-	0.59	0.548	0.7
			Neurological outcomes 6 months post injury, binary, based on AIS	Catboost	0.837	0.9	0.872	0.892	0.852
				XGBoost	0.815	0.86	0.853	0.869	0.839
				Light GBM	0.8	0.89	0.849	0.905	0.8
	Author, Year	Outcome Assessed	Specific ML Model Used	Accuracy	Area Under ROC (95% CI)	Sensitivity/Recall	Specificity
	Zhang et al, 2025	IANR score	Logistic Regression	-	0.82 (0.653 to 0.997)	-	-
			Naïve Bayes Classifier	-	0.534 (0.293 to 0.776)	-	-
			SVM	-	0.915 (0.817 to 1.000)	-	-
			KNN Classifier	-	0.693 (0.465 to 0.922)	-	-
			Random Forest Classifier	-	0.614 (0.392 to 0.835)	-	-
			ExtRa Trees Classifier	-	0.683 (0.511 to 0.854)	-	-
			XGBoost Classifier	-	0.418 (0.130 to 0.706)	-	-
			Light GB Classifier	-	0.619 (0.373 to 0.865)	-	-
			Gradient Boosting Classifier	-	0.556 (0.321 to 0.790)	-	-
			AdaBoost Classifier	-	0.561 (0.329 to 0.793)	-	-
			Multi-Layer Perception Classifier	-	0.656 (0.373 to 0.939)	-	-
			Combined Clinical and Radiomics	0.978	0.952	1	0.889
	Author, Year	Outcome Assessed	Specific ML Model Used	Area Under ROC	Dice Score	F1 Score (weighted)	Interaction over Union
	Artha Wiguna et al, 2024	Axial Spinal Cord Segmentation	UNET	-	0.9369	-	0.8816
			UNET using FP32	-	0.9311	-	0.8714
			UNET + FP32 + Augmentation + Contrast Stretching	-	0.9318	-	0.8726
			Change Model ResidualUNET + FP32 + Augmentation + Contrast	-	0.9422	-	0.8909
			Residual UNET (Depth 4 Feature 32) + FP32 + Augmentation + Contrast Stretching	-	0.9442	-	0.8945
		Sagittal Spinal Cord Segmentation	UNET + Contrast Stretching	-	0.92101	-	0.8541
			AttentionUNET + Contrast Stretching	-	0.9278	-	0.8659
			AttentionUNET + Contrast Stretching + (Non-Spinal Cord for Training)	-	0.9327	-	0.8747
		SCI Severity Classification (BASIC score) 5 Class	EfficientNetV2 S – Without Cropping	-	-	0.3355	-
		SCI Severity Classification (BASIC score) 3 Class- (Class 0- [scores 0 and 1], Class 1- [Score 2], Class 3- [Scores 3 and 4])	EfficientNetV2 S – Without Cropping	0.79	-	0.7248	-
			EfficientNetV2 S - Circular Crop Radius 128 Pixels	-	-	0.7202	-
			ResNet 18 - Circular Crop Radius 128 pixels	-	-	0.7197	-
	Author, Year	Outcome Assessed	Specific ML Model Used	Accuracy	Area Under ROC	F1 Score	Matthews Correlation Coefficient
	Sharafi et al, 2024	Discriminate between Controls and Individuals with SCI using T1W and T2W MRI	Gradient Boosting Machine (Optimum model). Others are not specified.	1	1	0.98	0.97
		Injury severity categorization in MRI with artifact using T1W and T2W MRI		0.98	0.99	0.98	0.95
		Lesion Zone Classification in MRI with artifact using T1W and T2W MRI		0.9	0.98	0.9	0.85
		Lesion Zone Classification in MRI with artifact using T2W MRI		0.88	-	-	0.81
	Author, Year	Outcome Assessed	Specific ML Model Used	Accuracy	F1 Score	Precision	Sensitivity/Recall
	Okimatsu et al, 2021	AIS at 1 month after SCI	Deep Learning Radiomics (CNN)	0.486	-	-	-
			Deep Learning Radiomics (CNN) and Radom Forest	0.714	0.567	0.59	0.565
	Author, Year	Outcome Assessed	Specific ML Model Used	Accuracy	Area Under ROC
	Inoue et al, 2020	Neurological Recovery 6 months after SCI (Dichotomized into AIS A/B/C Group or D/E group)	XGBoost	0.8115	0.867
			Logistic Regression	0.806	0.877
			Decision Tree	0.788	0.753
	Author, Year	Outcome Assessed	Specific ML Model Used	Area Under ROC	RMSE
	Brüningk et al, 2023	Segmental Motor/Sensory score at 6 months after injury	K-NN	-	0.76
		Walking after 6 months after SCI	K-NN	0.92	-
		Self-Care after 6 months after SCI	K-NN	0.83	-
		AIS Conversion (At least 1 level)	K-NN	0.82	-
		Segmental Motor/Sensory score at 6 months after injury	Linear/Logistic Regression	-	0.98
		Walking after 6 months after SCI	Linear/Logistic Regression	0.94	-
	Author, Year	Outcome Assessed	Specific ML Model Used	RMSE
	Yoo et al, 2024	Functional Ambulation Category at Discharge	Random Forest	1.2
			Decision Tree	1.06
			Support Vector Machine	1.32
			Linear Regression	2.43
	Author, Year	Outcome Assessed	Specific ML Model Used	R2 (SD)
	Facchinello et al, 2021	Spinal Cord Independence Measure Score using four predictors	Regression Tree	0.517 (0.01)
		Spinal Cord Independence Measure Score using eleven predictors	Regression Tree	0.632 (0.03)
	Author, Year	Outcome Assessed	Specific ML Model Used	Accuracy
	Kapoor et al, 2023	AIS at discharge	Ridge Classifier	0.736
			SVM	0.735
			Elastic Net	0.732
			Logistic Regression	0.732
			Ensemble (Elastic Net, KNN, Random Forest)	0.717
			CNN	0.711
			Naïve Bayes	0.693
	Author, Year	Outcome Assessed	Specific ML Model Used	Area Under ROC (SD)
	Fallah et al, 2022	In-hospital mortality using SCIRS developed by ML	Ensemble (LASSO, Decision Tree and Neural network)	0.85 (0.054)
		One Year mortality using SCIRS developed by ML	Ensemble (LASSO, Decision Tree and Neural network)	0.86 (0.051)
		Seven Year mortality using SCIRS developed by ML	Ensemble (LASSO, Decision Tree and Neural network)	0.83 (0.054)
		In-hospital mortality using ISS		0.7 (0.079)
		One Year mortality using ISS		0.71 (0.074)
	Author, Year	Outcome Assessed	Specific ML Model Used	Performance Measure
	Goulet et al, 2020	AIS at 12 months	Decision Tree (Classification and Regression Tree)	No specific performance measure described.
		NLI at 12 months		-
		Motor Score at 12 months		-
	Author, Year	Outcome Assessed	Specific ML Model Used	Performance Measure
	Agarwal et al, 2022	AIS at discharge and Cardiovascular Complication	Decision Tree	No specific performance measure described.
	Author, Year	Outcome Assessed	Specific ML Model Used	Performance Measure
	Basiratzadeh et al, 2023	SCI patient Subgroups	Spectral Clustering	No specific performance measure described.
		Supplementary Material S1 – Tables with Performance Metrices for Various Machine Learning Algorithms as Reported by Different Studies
		Abbreviations used in Supplementary Material: A-CART – Admission- Classification and Regression Tree; D-CART –Discharge- Classification and Regression Tree; AdaBoost – Adaptive Boosting; AIS – ASIA [American Spinal Injury Association] Impairment Scale; AutoML – Automatic Machine Learning; BASIC – Brain and Spinal Cord Injury Center; CA – Cluster Analysis; catBoost – Categorical Boosting; CNN – Co…
