# Supplementary material for: The application of artificial intelligence in the acute and sub-acute phases of spinal cord injury- a systematic review
Source: Spinal Cord. 2025 Dec 4;64(1):3–13. doi: 10.1038/s41393-025-01155-0 (PMC12799488; doi:10.1038/s41393-025-01155-0)
Supplement: Supplementary file 2 — Supplementary Table S2 [file 41393_2025_1155_MOESM2_ESM.xlsx]

## Sheet: Supplementary Table S2
	Family and Subtypes of Machine Learning	Count in %		Supplementary Table S2- Families and subtypes of MLAs used in the studies reviewed.
	AutoML-Generated Model Family	0.019
	Linear Models	0.019
	Classical Machine Learning Model Family	0.475
	Discriminant Analysis	0.012
	Linear Models	0.171
	Naïve Bayes	0.031
	Naïve Predictor/Baseline	0.006
	Nearest Neighbor Models	0.049
	Sparse Linear Models	0.012
	Support Vector Machine	0.031
	Tree-Based Models	0.16
	Deep Learning Model (Neural Networks) Family	0.13
	AutoML/Neural Embedding Approaches	0.025
	Convolutional Neural networks	0.099
	Multi-Layer Perceptron	0.006
	Ensemble Learning Model Family	0.346
	AutoML/Neural Embedding Approaches	0.012
	Custom Ensembles	0.025
	Ensemble Models	0.284
	Tree-Based/Ensemble Models	0.025
	Hybrid/Combined Model Family	0.012
	Hybrid/Combined Models	0.012
	Unsupervised Learning Model Family	0.019
	Clustering Algorithm	0.006
	Unsupervised Learning	0.012
	Grand Total	1
