# Supplementary material for: The application of artificial intelligence in the acute and sub-acute phases of spinal cord injury- a systematic review
Source: Spinal Cord. 2025 Dec 4;64(1):3–13. doi: 10.1038/s41393-025-01155-0 (PMC12799488; doi:10.1038/s41393-025-01155-0)
Supplement: Supplementary file 3 — Supplementary Material S3 [file 41393_2025_1155_MOESM3_ESM.xlsx]

## Sheet: Table 5
	Focus of Study	Category of Outcomes	Author(s)
	Diagnosis	Image Segmentation	Naga Karthik et al,(42) 2025		Supplementary Material S3- Studies categorized by Focus and Category of outcomes. ICU- Intensive Care Unit
			Sharafi et al,(44) 2024
			Artha Wiguna et al,(49) 2024
	Management and Prediction of outcome	Complications	Agarwal et al,(28) 2022
		Neurologic Status	Agarwal et al,(28) 2022
			Goulet et al,(35) 2020
			Torres-Espin et al,(46) 2021
	Patient Categorization	Patient Grouping	Basiratzadeh et al,(30) 2023
	Prediction of Outcomes	Complications	Karabacak et al,(38) 2023
		Discharge Destination	Karabacak et al,(38) 2023
			Kato et al,(39) 2023
		Functionality Status	Brüningk et al,(31) 2023
			DeVries et al,(32) 2020
			Facchinello et al,(12) 2021
			Maki et al,(41) 2024
			Yoo et al,(47) 2024
		Hospital/ICU Utilization	Aly et al,(29) 2025
			Fan et al,(34) 2022
			Karabacak et al,(38) 2023
		Neurologic Status	Brüningk et al,(31) 2023
			Inoue et al,(36) 2020
			Kapoor et al,(37) 2023
			Kitagawa et al,(40) 2025
			Okimatsu et al,(43) 2021
			Shimzu et al,(45) 2023
			Zhang et al,(48) 2025
		Survival	Fallah et al,(33) 2022
			Karabacak et al,(38) 2023
